# Supplementary material for: The role of the Internet in later life autonomy: Silver surfers in Spain
Source: Humanit Soc Sci Commun. 2023 Feb 13;10(1):56. doi: 10.1057/s41599-023-01536-x (PMC9924886; doi:10.1057/s41599-023-01536-x)
Supplement: Supplementary file 1 — SUPPLEMENTAL MATERIAL (DATA) [file 41599_2023_1536_MOESM1_ESM.xlsx]

## Sheet: Hoja1
NºR	ID	PATH	PROVINCE	TOWN	AGE	SEX	Q. 1 WHATSAPP	Q. 1 SOCIAL MEDIA	Q. 1 MAIL/NEWS	Q. 1 SEARCHES (INFORMATION)	Q. 1 ONLINE BANKING	P. 1 ONLINE SHOPPING	Q. 1 ONLINE PROCEDURES (ADMINISTRATION)	Q. 2 DIGITAL SKILL LEVEL	Q. 3 DIGITAL SKILL LEVEL FOR PRACTICAL USE	Q. 4 PERFORM ONLINE ADMINISTRATIVE PROCEDURES OR PURCHASES WITHOUT ASSISTANCE	Q. 5 SECURITY PERCEIVED WHEN SHOPPING OR CARRYING OUT ADMINISTRATIVE TASKS ONLINE	Q. 6 TRUST IN E-COMMERCE	Q. 7 TRUST IN E-GOVERNMENT
1	5054	PATH 1	Sevilla	Umbrete	76	FEMALE	YES	YES	YES	NO	YES	YES	YES	4. VERY HIGH	4. VERY HIGH	1. YES	1. YES	4. VERY HIGH	4. VERY HIGH
2	5052	PATH 1	Madrid	Madrid	62	MALE	YES	YES	NO	YES	YES	YES	YES	3. HIGH	3. HIGH	1. YES	1. YES	3. HIGH	3. HIGH
3	5434	PATH 1	Málaga	Málaga	72	MALE	YES	YES	NO	YES	YES	YES	YES	2. AVERAGE	2. AVERAGE	1. YES	1. YES	4. VERY HIGH	4. VERY HIGH
4	5171	PATH 1	Barcelona	Terrassa	72	MALE	YES	YES	NO	YES	YES	YES	YES	2. AVERAGE	3. HIGH	1. YES	3. SOMETIMES	1. LOW	2. AVERAGE
5	5185	PATH 1	Salamanca	Salamanca	74	MALE	YES	YES	YES	YES	NO	YES	YES	2. AVERAGE	3. HIGH	1. YES	1. YES	2. AVERAGE	4. VERY HIGH
6	5190	PATH 1	Madrid	Madrid	67	MALE	YES	YES	YES	NO	YES	YES	YES	4. VERY HIGH	2. AVERAGE	1. YES	1. YES	3. HIGH	4. VERY HIGH
7	5018	PATH 1	Vizcaya	Getxo	61	FEMALE	YES	YES	NO	NO	NO	YES	YES	2. AVERAGE	2. AVERAGE	2. NO	1. YES	3. HIGH	3. HIGH
8	5047	PATH 1	Huelva	Hinojos	70	MALE	YES	YES	YES	NO	YES	YES	YES	2. AVERAGE	2. AVERAGE	1. YES	3. SOMETIMES	3. HIGH	3. HIGH
9	5049	PATH 1	Salamanca	Salamanca	64	MALE	YES	YES	YES	YES	NO	YES	YES	3. HIGH	3. HIGH	1. YES	1. YES	3. HIGH	3. HIGH
10	5186	PATH 1	Islas Baleares	Palma De Mallorca	63	FEMALE	YES	YES	YES	YES	NO	YES	YES	3. HIGH	3. HIGH	1. YES	1. YES	2. AVERAGE	1. LOW
11	5060	PATH 1	Madrid	Madrid	72	MALE	YES	YES	YES	YES	NO	YES	YES	3. HIGH	2. AVERAGE	1. YES	1. YES	4. VERY HIGH	4. VERY HIGH
12	5168	PATH 1	Madrid	Madrid	62	FEMALE	YES	YES	YES	NO	YES	YES	YES	2. AVERAGE	3. HIGH	2. NO	3. SOMETIMES	3. HIGH	1. LOW
13	5027	PATH 1	Ciudad Real	Ciudad Real	67	FEMALE	YES	YES	YES	NO	YES	YES	YES	3. HIGH	2. AVERAGE	1. YES	1. YES	3. HIGH	3. HIGH
14	5227	PATH 1	Tarragona	Amposta	72	MALE	YES	NO	YES	NO	NO	YES	YES	3. HIGH	2. AVERAGE	1. YES	1. YES	3. HIGH	3. HIGH
15	5440	PATH 1	Málaga	Málaga	73	MALE	YES	NO	YES	NO	YES	YES	YES	1. LOW	1. LOW	1. YES	3. SOMETIMES	2. AVERAGE	3. HIGH
16	5231	PATH 1	Madrid	Madrid	64	FEMALE	YES	NO	YES	YES	NO	YES	YES	3. HIGH	3. HIGH	1. YES	1. YES	2. AVERAGE	2. AVERAGE
17	5233	PATH 1	Zaragoza	Zaragoza	70	FEMALE	YES	NO	YES	NO	YES	YES	YES	2. AVERAGE	2. AVERAGE	1. YES	1. YES	3. HIGH	2. AVERAGE
18	5074	PATH 1	Madrid	Getafe	61	FEMALE	YES	NO	YES	NO	YES	YES	YES	2. AVERAGE	4. VERY HIGH	2. NO	2. NO	2. AVERAGE	2. AVERAGE
19	5140	PATH 1	Sevilla	Estepa	71	MALE	YES	YES	YES	NO	YES	YES	YES	3. HIGH	3. HIGH	1. YES	3. SOMETIMES	3. HIGH	3. HIGH
20	5143	PATH 1	Vizcaya	Berango	73	MALE	YES	NO	YES	YES	NO	YES	YES	3. HIGH	2. AVERAGE	1. YES	1. YES	3. HIGH	3. HIGH
21	6704	PATH 1	Vizcaya	Getxo	67	FEMALE	YES	YES	YES	NO	YES	YES	YES	2. AVERAGE	2. AVERAGE	1. YES	3. SOMETIMES	3. HIGH	2. AVERAGE
22	7241	PATH 1	Sevilla	Dos Hermanas	61	MALE	YES	YES	YES	NO	YES	YES	YES	2. AVERAGE	3. HIGH	1. YES	1. YES	2. AVERAGE	2. AVERAGE
23	6143	PATH 1	Almería	Almería	65	MALE	NO	NO	YES	NO	NO	YES	YES	3. HIGH	3. HIGH	1. YES	1. YES	2. AVERAGE	2. AVERAGE
24	5464	PATH 1	Zamora	Zamora	64	MALE	YES	NO	YES	YES	NO	YES	YES	3. HIGH	2. AVERAGE	2. NO	1. YES	1. LOW	2. AVERAGE
25	6051	PATH 1	Sevilla	El Pedroso	71	MALE	YES	NO	NO	YES	NO	YES	YES	2. AVERAGE	2. AVERAGE	1. YES	1. YES	3. HIGH	3. HIGH
26	6628	PATH 1	Tarragona	Tortosa	72	FEMALE	YES	YES	YES	NO	YES	YES	YES	2. AVERAGE	4. VERY HIGH	1. YES	1. YES	4. VERY HIGH	3. HIGH
27	5162	PATH 1	Cádiz	Los Barrios	62	FEMALE	YES	NO	NO	YES	NO	YES	YES	2. AVERAGE	3. HIGH	2. NO	2. NO	3. HIGH	3. HIGH
28	6073	PATH 1	Sevilla	La Luisiana	64	FEMALE	YES	YES	YES	NO	YES	YES	YES	3. HIGH	3. HIGH	1. YES	1. YES	4. VERY HIGH	4. VERY HIGH
29	6132	PATH 1	Ciudad Real	Bolaños De Calatrava	70	MALE	NO	NO	YES	YES	YES	YES	YES	3. HIGH	3. HIGH	1. YES	1. YES	3. HIGH	2. AVERAGE
30	6152	PATH 1	Barcelona	Matadepera	66	FEMALE	YES	NO	YES	NO	NO	YES	YES	2. AVERAGE	2. AVERAGE	1. YES	1. YES	2. AVERAGE	2. AVERAGE
31	5139	PATH 1	Barcelona	Vallbona D'anoia	71	MALE	NO	NO	YES	YES	NO	YES	YES	2. AVERAGE	2. AVERAGE	1. YES	1. YES	2. AVERAGE	2. AVERAGE
32	6653	PATH 1	Barcelona	Barcelona	63	MALE	YES	NO	YES	YES	NO	YES	YES	2. AVERAGE	2. AVERAGE	1. YES	1. YES	3. HIGH	3. HIGH
33	6662	PATH 1	Cantabria	Santander	63	MALE	YES	YES	YES	NO	YES	YES	YES	1. LOW	1. LOW	1. YES	1. YES	3. HIGH	2. AVERAGE
34	7247	PATH 1	Huelva	El Granado	62	FEMALE	YES	YES	YES	NO	YES	YES	YES	2. AVERAGE	2. AVERAGE	1. YES	1. YES	2. AVERAGE	3. HIGH
35	7250	PATH 1	A Coruña	Santiago De Compostela	70	FEMALE	YES	YES	YES	YES	NO	YES	YES	2. AVERAGE	2. AVERAGE	2. NO	1. YES	2. AVERAGE	2. AVERAGE
36	7232	PATH 1	Córdoba	Córdoba	68	FEMALE	YES	YES	YES	YES	NO	YES	YES	3. HIGH	2. AVERAGE	1. YES	1. YES	3. HIGH	3. HIGH
37	5247	PATH 1	Madrid	Parla	61	MALE	YES	YES	YES	YES	NO	YES	YES	2. AVERAGE	2. AVERAGE	2. NO	1. YES	2. AVERAGE	2. AVERAGE
38	5215	PATH 1	A Coruña	A Coruña	67	MALE	NO	NO	YES	NO	YES	YES	YES	2. AVERAGE	4. VERY HIGH	1. YES	1. YES	3. HIGH	3. HIGH
39	5094	PATH 1	Castellón	Castellón De La Plana	75	MALE	YES	NO	YES	NO	NO	YES	YES	2. AVERAGE	2. AVERAGE	1. YES	1. YES	2. AVERAGE	2. AVERAGE
40	6716	PATH 1	Madrid	Madrid	76	MALE	YES	NO	YES	NO	YES	YES	YES	2. AVERAGE	3. HIGH	1. YES	3. SOMETIMES	2. AVERAGE	2. AVERAGE
41	5556	PATH 1	Islas Baleares	Ciutadella De Menorca	70	MALE	YES	YES	YES	NO	YES	YES	YES	3. HIGH	3. HIGH	1. YES	1. YES	3. HIGH	3. HIGH
42	5564	PATH 1	Barcelona	Terrassa	76	MALE	YES	NO	YES	NO	YES	YES	YES	3. HIGH	3. HIGH	2. NO	1. YES	2. AVERAGE	2. AVERAGE
43	5480	PATH 1	Barcelona	Igualada	64	MALE	YES	NO	NO	YES	NO	YES	YES	2. AVERAGE	2. AVERAGE	1. YES	1. YES	2. AVERAGE	2. AVERAGE
44	5482	PATH 1	Santa Cruz De Tenerife	Santa Cruz De Tenerife	73	MALE	YES	YES	YES	NO	YES	YES	YES	3. HIGH	3. HIGH	1. YES	3. SOMETIMES	3. HIGH	1. LOW
45	5486	PATH 1	Barcelona	Sant Cugat Del Vallés	62	MALE	YES	NO	YES	YES	NO	YES	YES	3. HIGH	3. HIGH	1. YES	3. SOMETIMES	2. AVERAGE	4. VERY HIGH
46	6727	PATH 1	Madrid	San Fernando De Henares	62	MALE	YES	YES	NO	YES	NO	YES	YES	2. AVERAGE	2. AVERAGE	1. YES	1. YES	3. HIGH	3. HIGH
47	5502	PATH 1	A Coruña	A Coruña	71	MALE	YES	NO	YES	NO	NO	YES	YES	2. AVERAGE	1. LOW	1. YES	1. YES	3. HIGH	2. AVERAGE
48	6092	PATH 1	Santa Cruz De Tenerife	Santa Cruz De Tenerife	71	FEMALE	YES	YES	YES	NO	NO	YES	YES	2. AVERAGE	4. VERY HIGH	1. YES	3. SOMETIMES	2. AVERAGE	2. AVERAGE
49	6093	PATH 1	Barcelona	Vallirana	73	MALE	YES	NO	NO	YES	YES	YES	YES	2. AVERAGE	2. AVERAGE	1. YES	1. YES	2. AVERAGE	2. AVERAGE
50	5268	PATH 1	Madrid	Alcorcón	73	MALE	YES	NO	YES	NO	YES	YES	YES	1. LOW	2. AVERAGE	1. YES	1. YES	3. HIGH	1. LOW
51	6109	PATH 1	Lugo	Lugo	72	MALE	YES	YES	YES	YES	NO	YES	YES	2. AVERAGE	2. AVERAGE	1. YES	3. SOMETIMES	2. AVERAGE	2. AVERAGE
52	6111	PATH 1	Girona	Girona	61	FEMALE	YES	YES	NO	YES	YES	YES	YES	2. AVERAGE	2. AVERAGE	2. NO	1. YES	3. HIGH	1. LOW
53	5104	PATH 1	Madrid	Madrid	62	MALE	YES	NO	YES	NO	NO	YES	YES	2. AVERAGE	2. AVERAGE	1. YES	3. SOMETIMES	3. HIGH	4. VERY HIGH
54	5212	PATH 1	Madrid	Parla	67	MALE	YES	YES	YES	NO	YES	YES	YES	1. LOW	1. LOW	1. YES	1. YES	1. LOW	1. LOW
55	6673	PATH 1	Madrid	Madrid	65	MALE	YES	YES	NO	YES	YES	YES	YES	2. AVERAGE	2. AVERAGE	1. YES	1. YES	3. HIGH	2. AVERAGE
56	6679	PATH 1	Barcelona	Sant Quirze Safaja	65	MALE	YES	YES	YES	NO	YES	YES	YES	4. VERY HIGH	4. VERY HIGH	1. YES	1. YES	3. HIGH	3. HIGH
57	6680	PATH 1	Cádiz	El Puerto De Santa María	75	MALE	YES	NO	YES	NO	YES	YES	YES	2. AVERAGE	2. AVERAGE	1. YES	1. YES	1. LOW	3. HIGH
58	5471	PATH 1	Asturias	Castrillón	70	FEMALE	YES	YES	YES	NO	NO	YES	YES	2. AVERAGE	4. VERY HIGH	2. NO	3. SOMETIMES	2. AVERAGE	2. AVERAGE
59	6089	PATH 1	Barcelona	Sitges	64	MALE	YES	YES	YES	NO	YES	YES	YES	1. LOW	3. HIGH	2. NO	2. NO	3. HIGH	1. LOW
60	6738	PATH 1	Barcelona	Terrassa	64	MALE	YES	NO	YES	NO	YES	YES	YES	4. VERY HIGH	4. VERY HIGH	1. YES	1. YES	3. HIGH	2. AVERAGE
61	7276	PATH 1	Las Palmas	Arucas	63	FEMALE	YES	YES	YES	NO	YES	YES	YES	3. HIGH	3. HIGH	1. YES	1. YES	3. HIGH	3. HIGH
62	7306	PATH 1	A Coruña	Arteixo	71	MALE	YES	NO	YES	YES	NO	YES	YES	2. AVERAGE	2. AVERAGE	2. NO	1. YES	2. AVERAGE	2. AVERAGE
63	7327	PATH 1	Madrid	Madrid	62	FEMALE	YES	YES	YES	YES	NO	YES	YES	3. HIGH	3. HIGH	1. YES	1. YES	2. AVERAGE	2. AVERAGE
64	7351	PATH 1	Madrid	Madrid	74	FEMALE	YES	YES	YES	NO	NO	YES	YES	2. AVERAGE	3. HIGH	1. YES	3. SOMETIMES	3. HIGH	3. HIGH
65	7353	PATH 1	Sevilla	Tomares	72	MALE	YES	NO	YES	YES	NO	YES	YES	3. HIGH	2. AVERAGE	1. YES	1. YES	2. AVERAGE	2. AVERAGE
66	7355	PATH 1	Sevilla	La Roda De Andalucía	70	MALE	YES	YES	YES	YES	NO	YES	YES	2. AVERAGE	2. AVERAGE	1. YES	1. YES	2. AVERAGE	2. AVERAGE
67	5531	PATH 1	Guadalajara	Alovera	63	FEMALE	YES	YES	YES	NO	YES	YES	YES	3. HIGH	2. AVERAGE	1. YES	1. YES	3. HIGH	4. VERY HIGH
68	5536	PATH 1	Madrid	Madrid	63	FEMALE	YES	YES	YES	YES	NO	YES	YES	2. AVERAGE	2. AVERAGE	1. YES	1. YES	2. AVERAGE	3. HIGH
69	5570	PATH 1	Madrid	Boadilla Del Monte	67	MALE	YES	NO	YES	NO	YES	YES	YES	2. AVERAGE	3. HIGH	1. YES	1. YES	2. AVERAGE	3. HIGH
70	5583	PATH 1	Sevilla	Sevilla	74	FEMALE	YES	NO	YES	NO	NO	YES	YES	2. AVERAGE	2. AVERAGE	1. YES	1. YES	2. AVERAGE	2. AVERAGE
71	5615	PATH 1	Madrid	Madrid	75	FEMALE	YES	NO	YES	YES	NO	YES	YES	2. AVERAGE	2. AVERAGE	1. YES	1. YES	2. AVERAGE	2. AVERAGE
72	5616	PATH 1	Las Palmas	Las Palmas De Gran Canaria	63	FEMALE	YES	YES	YES	NO	NO	YES	YES	3. HIGH	3. HIGH	1. YES	1. YES	2. AVERAGE	2. AVERAGE
73	5618	PATH 1	Barcelona	Montcada I Reixac	77	FEMALE	YES	YES	NO	YES	YES	YES	YES	2. AVERAGE	2. AVERAGE	1. YES	1. YES	2. AVERAGE	3. HIGH
74	6098	PATH 1	Castellón	Castellón De La Plana/castelló De La Plana	75	FEMALE	YES	YES	YES	YES	NO	YES	YES	2. AVERAGE	2. AVERAGE	2. NO	1. YES	2. AVERAGE	2. AVERAGE
75	6123	PATH 1	Murcia	La Alcayna	71	FEMALE	YES	YES	YES	NO	YES	YES	YES	2. AVERAGE	4. VERY HIGH	1. YES	1. YES	3. HIGH	2. AVERAGE
76	6124	PATH 1	Guadalajara	Guadalajara	67	FEMALE	YES	YES	YES	YES	NO	YES	YES	3. HIGH	3. HIGH	2. NO	1. YES	3. HIGH	3. HIGH
77	6167	PATH 1	Cantabria	Mogro	74	MALE	YES	NO	YES	YES	NO	YES	YES	2. AVERAGE	2. AVERAGE	1. YES	1. YES	2. AVERAGE	2. AVERAGE
78	6185	PATH 1	Guadalajara	Guadalajara	62	MALE	YES	NO	YES	YES	NO	YES	YES	1. LOW	1. LOW	2. NO	1. YES	2. AVERAGE	2. AVERAGE
79	6202	PATH 1	Vizcaya	Getxo	65	MALE	YES	YES	YES	NO	YES	YES	YES	3. HIGH	3. HIGH	1. YES	1. YES	3. HIGH	3. HIGH
80	6205	PATH 1	Asturias	Oviedo	61	FEMALE	YES	NO	YES	NO	YES	YES	YES	2. AVERAGE	2. AVERAGE	1. YES	1. YES	2. AVERAGE	2. AVERAGE
81	6726	PATH 1	Sevilla	Camas	66	MALE	NO	NO	YES	NO	YES	YES	YES	3. HIGH	3. HIGH	2. NO	3. SOMETIMES	3. HIGH	3. HIGH
82	6761	PATH 1	Madrid	Madrid	71	MALE	YES	NO	YES	NO	YES	YES	YES	3. HIGH	3. HIGH	1. YES	3. SOMETIMES	2. AVERAGE	3. HIGH
83	6762	PATH 1	Cantabria	Laredo	64	FEMALE	YES	YES	YES	NO	YES	YES	YES	4. VERY HIGH	4. VERY HIGH	2. NO	1. YES	3. HIGH	3. HIGH
84	6793	PATH 1	Madrid	Madrid	67	MALE	YES	YES	YES	NO	YES	YES	YES	3. HIGH	3. HIGH	2. NO	1. YES	3. HIGH	3. HIGH
85	7282	PATH 1	Cantabria	Santander	71	MALE	YES	NO	NO	YES	YES	YES	YES	1. LOW	4. VERY HIGH	2. NO	3. SOMETIMES	2. AVERAGE	3. HIGH
86	7290	PATH 1	Madrid	Alcalá De Henares	74	MALE	NO	NO	NO	YES	NO	YES	YES	2. AVERAGE	3. HIGH	1. YES	3. SOMETIMES	2. AVERAGE	1. LOW
87	7330	PATH 1	Barcelona	Barcelona	73	MALE	YES	NO	YES	YES	NO	YES	YES	1. LOW	1. LOW	1. YES	1. YES	2. AVERAGE	2. AVERAGE
88	7618	PATH 1	Las Palmas	Telde	61	FEMALE	YES	YES	NO	YES	YES	YES	YES	2. AVERAGE	3. HIGH	1. YES	3. SOMETIMES	3. HIGH	3. HIGH
89	6849	PATH 1	Segovia	Bernardos	62	FEMALE	YES	YES	YES	YES	NO	YES	YES	1. LOW	2. AVERAGE	1. YES	1. YES	2. AVERAGE	3. HIGH
90	7533	PATH 1	Valencia	Valencia	71	FEMALE	YES	YES	YES	YES	NO	YES	YES	4. VERY HIGH	4. VERY HIGH	1. YES	1. YES	3. HIGH	3. HIGH
91	7627	PATH 1	Madrid	Las Rozas De Madrid	77	MALE	YES	YES	YES	NO	YES	YES	YES	4. VERY HIGH	4. VERY HIGH	1. YES	1. YES	3. HIGH	3. HIGH
92	6231	PATH 1	Teruel	Montalbán	63	MALE	YES	NO	YES	YES	NO	YES	YES	2. AVERAGE	2. AVERAGE	1. YES	1. YES	2. AVERAGE	3. HIGH
93	5549	PATH 1	Zaragoza	Zaragoza	63	FEMALE	YES	YES	YES	YES	NO	YES	YES	2. AVERAGE	2. AVERAGE	1. YES	1. YES	2. AVERAGE	2. AVERAGE
94	5551	PATH 1	Álava	Peñacerrada-urizaharra	61	MALE	YES	NO	YES	NO	YES	YES	YES	2. AVERAGE	3. HIGH	2. NO	3. SOMETIMES	3. HIGH	3. HIGH
95	6214	PATH 1	Barcelona	Cerdanyola Del Valles	61	MALE	YES	NO	YES	NO	NO	YES	YES	2. AVERAGE	2. AVERAGE	1. YES	1. YES	2. AVERAGE	2. AVERAGE
96	5612	PATH 1	Las Palmas	Las Palmas De Gran Canaria	74	MALE	YES	NO	YES	YES	NO	YES	YES	2. AVERAGE	2. AVERAGE	1. YES	3. SOMETIMES	2. AVERAGE	2. AVERAGE
97	7343	PATH 1	Cádiz	Algeciras	61	MALE	YES	NO	YES	NO	YES	YES	YES	2. AVERAGE	2. AVERAGE	1. YES	1. YES	3. HIGH	2. AVERAGE
98	7431	PATH 1	Girona	Girona	64	FEMALE	YES	NO	NO	YES	NO	YES	YES	1. LOW	1. LOW	1. YES	1. YES	2. AVERAGE	2. AVERAGE
99	5624	PATH 1	Madrid	Madrid	72	MALE	YES	NO	YES	YES	NO	YES	YES	2. AVERAGE	2. AVERAGE	1. YES	1. YES	2. AVERAGE	3. HIGH
100	6240	PATH 1	Badajoz	Don Benito	61	FEMALE	YES	YES	YES	NO	YES	YES	YES	2. AVERAGE	3. HIGH	1. YES	1. YES	3. HIGH	2. AVERAGE
101	5604	PATH 1	Madrid	Madrid	73	MALE	NO	NO	YES	NO	NO	YES	YES	1. LOW	1. LOW	1. YES	1. YES	2. AVERAGE	2. AVERAGE
102	6273	PATH 1	Madrid	Madrid	63	FEMALE	YES	YES	YES	NO	YES	YES	YES	2. AVERAGE	3. HIGH	1. YES	1. YES	1. LOW	3. HIGH
103	7414	PATH 1	Barcelona	Berga	74	FEMALE	YES	YES	YES	YES	NO	YES	YES	1. LOW	3. HIGH	1. YES	3. SOMETIMES	2. AVERAGE	2. AVERAGE
104	6853	PATH 1	Guadalajara	El Casar	61	FEMALE	YES	NO	YES	NO	YES	YES	YES	3. HIGH	3. HIGH	2. NO	1. YES	4. VERY HIGH	2. AVERAGE
105	7549	PATH 1	Las Palmas	Las Palmas De Gran Canaria	64	FEMALE	YES	NO	YES	NO	YES	YES	YES	3. HIGH	3. HIGH	1. YES	1. YES	3. HIGH	2. AVERAGE
106	7544	PATH 1	Barcelona	Barcelona	75	MALE	YES	YES	YES	YES	NO	YES	YES	3. HIGH	3. HIGH	1. YES	1. YES	2. AVERAGE	2. AVERAGE
107	5676	PATH 1	Sevilla	Sevilla	69	FEMALE	YES	NO	YES	NO	YES	YES	YES	2. AVERAGE	2. AVERAGE	1. YES	1. YES	2. AVERAGE	2. AVERAGE
108	5679	PATH 1	Madrid	Madrid	61	FEMALE	YES	NO	NO	YES	YES	YES	YES	2. AVERAGE	3. HIGH	1. YES	1. YES	3. HIGH	2. AVERAGE
109	5686	PATH 1	Madrid	Hoyo De Manzanares	71	MALE	YES	YES	YES	NO	YES	YES	YES	3. HIGH	3. HIGH	1. YES	1. YES	4. VERY HIGH	4. VERY HIGH
110	5689	PATH 1	Cáceres	Cáceres	64	FEMALE	YES	NO	NO	YES	NO	YES	YES	3. HIGH	3. HIGH	1. YES	3. SOMETIMES	2. AVERAGE	3. HIGH
111	6212	PATH 1	Girona	Riells I Viabrea	64	FEMALE	YES	YES	YES	YES	NO	YES	YES	3. HIGH	3. HIGH	1. YES	1. YES	3. HIGH	2. AVERAGE
112	5648	PATH 1	Madrid	Madrid	71	MALE	YES	NO	YES	YES	NO	YES	YES	4. VERY HIGH	2. AVERAGE	1. YES	1. YES	2. AVERAGE	2. AVERAGE
113	7421	PATH 1	Zaragoza	Zaragoza	73	MALE	YES	YES	YES	NO	YES	YES	YES	2. AVERAGE	2. AVERAGE	1. YES	3. SOMETIMES	3. HIGH	3. HIGH
114	5680	PATH 1	Barcelona	Barcelona	68	FEMALE	YES	YES	YES	NO	YES	YES	YES	2. AVERAGE	4. VERY HIGH	1. YES	1. YES	3. HIGH	3. HIGH
115	5687	PATH 1	Guipúzcoa	Irún	63	FEMALE	YES	YES	YES	YES	NO	YES	YES	2. AVERAGE	2. AVERAGE	1. YES	1. YES	2. AVERAGE	2. AVERAGE
116	6264	PATH 1	Islas Baleares	Marratxinet	62	FEMALE	YES	YES	YES	NO	YES	YES	YES	4. VERY HIGH	4. VERY HIGH	1. YES	1. YES	3. HIGH	4. VERY HIGH
117	5629	PATH 1	Valladolid	Aldeyuso	73	MALE	YES	NO	YES	NO	YES	YES	YES	2. AVERAGE	3. HIGH	1. YES	3. SOMETIMES	2. AVERAGE	2. AVERAGE
118	5688	PATH 1	Madrid	Madrid	67	FEMALE	YES	YES	YES	NO	YES	YES	YES	2. AVERAGE	3. HIGH	1. YES	3. SOMETIMES	3. HIGH	2. AVERAGE
119	6681	PATH 1	Valladolid	Medina Del Campo	70	MALE	YES	YES	YES	YES	NO	YES	YES	3. HIGH	2. AVERAGE	1. YES	1. YES	2. AVERAGE	2. AVERAGE
120	6926	PATH 1	Murcia	La Unión	63	MALE	NO	NO	YES	YES	YES	YES	YES	2. AVERAGE	2. AVERAGE	1. YES	1. YES	2. AVERAGE	2. AVERAGE
121	7434	PATH 1	Barcelona	Barcelona	63	MALE	YES	YES	NO	YES	NO	YES	YES	2. AVERAGE	2. AVERAGE	1. YES	1. YES	2. AVERAGE	1. LOW
122	7604	PATH 1	La Rioja	Logroño	68	MALE	YES	YES	YES	NO	YES	YES	YES	3. HIGH	2. AVERAGE	2. NO	1. YES	3. HIGH	3. HIGH
123	5799	PATH 1	Madrid	Madrid	68	MALE	YES	NO	YES	YES	NO	YES	YES	1. LOW	1. LOW	1. YES	1. YES	1. LOW	2. AVERAGE
124	5801	PATH 1	Zaragoza	Zaragoza	70	MALE	YES	YES	YES	NO	NO	YES	YES	2. AVERAGE	2. AVERAGE	1. YES	1. YES	3. HIGH	3. HIGH
125	6288	PATH 1	Valencia	Algemesí	61	MALE	YES	YES	YES	NO	YES	YES	YES	1. LOW	2. AVERAGE	2. NO	2. NO	3. HIGH	3. HIGH
126	6300	PATH 1	Barcelona	Barcelona	75	MALE	YES	YES	YES	NO	YES	YES	YES	4. VERY HIGH	4. VERY HIGH	1. YES	1. YES	4. VERY HIGH	1. LOW
127	6349	PATH 1	Badajoz	Mérida	68	FEMALE	YES	YES	YES	NO	YES	YES	YES	3. HIGH	3. HIGH	1. YES	1. YES	4. VERY HIGH	2. AVERAGE
128	6390	PATH 1	Sevilla	Sevilla	77	MALE	YES	NO	YES	NO	YES	YES	YES	2. AVERAGE	2. AVERAGE	1. YES	3. SOMETIMES	3. HIGH	3. HIGH
129	6905	PATH 1	Las Palmas	Ingenio	62	FEMALE	YES	NO	YES	NO	NO	YES	YES	4. VERY HIGH	1. LOW	1. YES	1. YES	2. AVERAGE	2. AVERAGE
130	6922	PATH 1	Madrid	Daganzo De Arriba	62	MALE	YES	YES	YES	YES	NO	YES	YES	3. HIGH	3. HIGH	1. YES	1. YES	2. AVERAGE	2. AVERAGE
131	7450	PATH 1	Barcelona	Igualada	73	FEMALE	YES	NO	YES	NO	YES	YES	YES	2. AVERAGE	2. AVERAGE	1. YES	1. YES	3. HIGH	3. HIGH
132	7529	PATH 1	Girona	Campdevànol	72	FEMALE	YES	NO	NO	YES	YES	YES	YES	3. HIGH	2. AVERAGE	1. YES	1. YES	2. AVERAGE	2. AVERAGE
133	5725	PATH 1	Granada	Salobreña	68	MALE	YES	YES	YES	YES	NO	YES	YES	2. AVERAGE	1. LOW	1. YES	1. YES	1. LOW	1. LOW
134	6920	PATH 1	Alicante	Alacant	63	FEMALE	YES	YES	YES	NO	YES	YES	YES	2. AVERAGE	2. AVERAGE	1. YES	1. YES	3. HIGH	3. HIGH
135	7465	PATH 1	Palencia	Palencia	64	FEMALE	YES	YES	YES	NO	YES	YES	YES	3. HIGH	3. HIGH	1. YES	1. YES	2. AVERAGE	4. VERY HIGH
136	6277	PATH 1	Madrid	Madrid	72	MALE	YES	YES	YES	NO	YES	YES	YES	2. AVERAGE	2. AVERAGE	1. YES	3. SOMETIMES	3. HIGH	3. HIGH
137	6282	PATH 1	Valencia	Sagunto	64	FEMALE	YES	NO	YES	NO	NO	YES	YES	3. HIGH	3. HIGH	1. YES	1. YES	1. LOW	1. LOW
138	6312	PATH 1	Guadalajara	Azuqueca De Henares	64	FEMALE	YES	YES	YES	YES	NO	YES	YES	2. AVERAGE	1. LOW	1. YES	1. YES	2. AVERAGE	2. AVERAGE
139	6864	PATH 1	Barcelona	Esparraguera	61	MALE	YES	YES	YES	NO	YES	YES	YES	1. LOW	2. AVERAGE	1. YES	1. YES	4. VERY HIGH	3. HIGH
140	6897	PATH 1	Madrid	Majadahonda	73	FEMALE	YES	YES	YES	YES	NO	YES	YES	2. AVERAGE	1. LOW	1. YES	1. YES	2. AVERAGE	2. AVERAGE
141	7636	PATH 1	Sevilla	Castilleja De La Cuesta	63	FEMALE	YES	YES	YES	NO	YES	YES	YES	2. AVERAGE	3. HIGH	2. NO	3. SOMETIMES	2. AVERAGE	2. AVERAGE
142	7642	PATH 1	Cádiz	El Puerto De Santa María	69	MALE	YES	YES	YES	NO	YES	YES	YES	2. AVERAGE	2. AVERAGE	1. YES	1. YES	3. HIGH	3. HIGH
143	7656	PATH 1	Albacete	Albacete	76	MALE	YES	NO	YES	YES	NO	YES	YES	2. AVERAGE	2. AVERAGE	1. YES	1. YES	1. LOW	1. LOW
144	7664	PATH 1	Sevilla	Dos Hermanas	63	FEMALE	YES	NO	YES	NO	YES	YES	YES	3. HIGH	1. LOW	1. YES	1. YES	2. AVERAGE	1. LOW
145	9533	PATH 1	Málaga	Málaga	68	MALE	YES	NO	YES	NO	YES	YES	YES	2. AVERAGE	4. VERY HIGH	1. YES	1. YES	3. HIGH	4. VERY HIGH
146	9527	PATH 1	Jaén	Linares	69	MALE	YES	NO	NO	YES	NO	YES	YES	2. AVERAGE	1. LOW	1. YES	1. YES	1. LOW	1. LOW
147	9539	PATH 1	Sevilla	Sevilla	76	MALE	YES	NO	YES	YES	NO	YES	YES	2. AVERAGE	1. LOW	1. YES	1. YES	1. LOW	1. LOW
148	9664	PATH 1	Badajoz	Talarrubias	70	MALE	YES	YES	YES	NO	NO	YES	YES	1. LOW	2. AVERAGE	1. YES	1. YES	2. AVERAGE	2. AVERAGE
149	9561	PATH 1	Málaga	Rincón De La Victoria	70	FEMALE	YES	YES	YES	NO	YES	YES	YES	2. AVERAGE	3. HIGH	1. YES	1. YES	3. HIGH	3. HIGH
150	9565	PATH 1	Sevilla	Alcalá De Guadaíra	77	MALE	YES	NO	YES	YES	NO	YES	YES	1. LOW	1. LOW	1. YES	1. YES	1. LOW	1. LOW
151	9570	PATH 1	Sevilla	Alcalá De Guadaíra	67	MALE	YES	YES	YES	NO	YES	YES	YES	3. HIGH	3. HIGH	1. YES	1. YES	3. HIGH	3. HIGH
152	9630	PATH 1	Málaga	Alhaurín De La Torre	68	MALE	YES	NO	YES	NO	YES	YES	YES	2. AVERAGE	3. HIGH	1. YES	3. SOMETIMES	4. VERY HIGH	3. HIGH
153	9616	PATH 1	Sevilla	Sevilla	72	MALE	YES	YES	YES	NO	YES	YES	YES	2. AVERAGE	3. HIGH	2. NO	1. YES	3. HIGH	3. HIGH
154	9627	PATH 1	Sevilla	Sevilla	70	FEMALE	YES	YES	YES	NO	YES	YES	YES	2. AVERAGE	3. HIGH	1. YES	1. YES	3. HIGH	3. HIGH
155	9622	PATH 1	Jaén	Linares	63	FEMALE	YES	NO	YES	NO	NO	YES	YES	1. LOW	1. LOW	2. NO	1. YES	1. LOW	1. LOW
156	9644	PATH 1	Guadalajara	Cabanillas Del Campo	61	MALE	YES	NO	YES	NO	YES	YES	YES	4. VERY HIGH	4. VERY HIGH	2. NO	1. YES	4. VERY HIGH	4. VERY HIGH
157	9672	PATH 1	Valencia	Mislata	74	MALE	YES	YES	YES	YES	NO	YES	YES	3. HIGH	1. LOW	1. YES	1. YES	2. AVERAGE	2. AVERAGE
158	9100	PATH 1	Guadalajara	Azuqueca De Henares	63	MALE	YES	YES	YES	YES	NO	YES	YES	2. AVERAGE	2. AVERAGE	1. YES	1. YES	2. AVERAGE	2. AVERAGE
159	9104	PATH 1	Alicante	Salinetas De Petrel	66	FEMALE	YES	YES	YES	NO	YES	YES	YES	2. AVERAGE	3. HIGH	1. YES	3. SOMETIMES	3. HIGH	3. HIGH
160	9699	PATH 1	Alicante	Santa Pola	68	FEMALE	YES	YES	YES	YES	NO	YES	YES	3. HIGH	2. AVERAGE	1. YES	1. YES	2. AVERAGE	3. HIGH
161	5011	PATH 2	Pontevedra	Vigo	70	MALE	NO	NO	YES	YES	NO	YES	NO	1. LOW	2. AVERAGE	1. YES	3. SOMETIMES	1. LOW	2. AVERAGE
162	5175	PATH 2	Madrid	Madrid	70	MALE	NO	NO	YES	NO	NO	YES	NO	2. AVERAGE	2. AVERAGE	2. NO	2. NO	1. LOW	1. LOW
163	5001	PATH 2	Alicante	Onil	61	FEMALE	YES	NO	YES	YES	YES	YES	NO	2. AVERAGE	2. AVERAGE	1. YES	1. YES	2. AVERAGE	2. AVERAGE
164	6131	PATH 2	Madrid	Madrid	68	FEMALE	YES	NO	YES	YES	NO	YES	NO	2. AVERAGE	2. AVERAGE	1. YES	1. YES	3. HIGH	2. AVERAGE
165	7238	PATH 2	Barcelona	Sabadell	71	FEMALE	YES	YES	YES	NO	YES	YES	NO	2. AVERAGE	4. VERY HIGH	2. NO	1. YES	3. HIGH	1. LOW
166	6059	PATH 2	Madrid	Madrid	65	MALE	YES	NO	YES	NO	YES	YES	NO	3. HIGH	2. AVERAGE	1. YES	1. YES	2. AVERAGE	3. HIGH
167	7223	PATH 2	Barcelona	Castelldefels	71	FEMALE	YES	YES	YES	NO	YES	YES	NO	2. AVERAGE	4. VERY HIGH	2. NO	3. SOMETIMES	3. HIGH	3. HIGH
168	7240	PATH 2	Segovia	Segovia	73	MALE	YES	NO	YES	NO	YES	YES	NO	3. HIGH	2. AVERAGE	1. YES	1. YES	3. HIGH	3. HIGH
169	6046	PATH 2	Madrid	Arroyomolinos	61	MALE	YES	YES	YES	YES	YES	YES	NO	2. AVERAGE	2. AVERAGE	2. NO	1. YES	4. VERY HIGH	1. LOW
170	5447	PATH 2	Barcelona	Badalona	61	MALE	YES	YES	NO	YES	YES	YES	NO	2. AVERAGE	3. HIGH	2. NO	1. YES	3. HIGH	3. HIGH
171	6627	PATH 2	Islas Baleares	San Luis	63	FEMALE	YES	YES	YES	NO	YES	YES	NO	2. AVERAGE	3. HIGH	1. YES	1. YES	2. AVERAGE	3. HIGH
172	6133	PATH 2	Madrid	Madrid	76	FEMALE	NO	NO	YES	YES	NO	YES	NO	2. AVERAGE	2. AVERAGE	1. YES	1. YES	3. HIGH	1. LOW
173	6147	PATH 2	Cádiz	Barbate	73	MALE	NO	NO	YES	NO	NO	YES	NO	3. HIGH	2. AVERAGE	1. YES	1. YES	3. HIGH	1. LOW
174	5131	PATH 2	Valencia	Gandía	77	MALE	YES	NO	YES	YES	NO	YES	NO	2. AVERAGE	2. AVERAGE	1. YES	1. YES	2. AVERAGE	1. LOW
175	6639	PATH 2	Lleida	Alcoletge	65	MALE	YES	NO	YES	NO	NO	YES	NO	1. LOW	2. AVERAGE	2. NO	2. NO	2. AVERAGE	1. LOW
176	5431	PATH 2	Las Palmas	Telde	62	FEMALE	YES	YES	NO	YES	YES	YES	NO	2. AVERAGE	3. HIGH	1. YES	3. SOMETIMES	4. VERY HIGH	2. AVERAGE
177	5454	PATH 2	Segovia	El Espinar	72	FEMALE	YES	NO	NO	YES	NO	YES	NO	2. AVERAGE	3. HIGH	1. YES	1. YES	2. AVERAGE	1. LOW
178	5257	PATH 2	Madrid	Madrid	67	MALE	YES	YES	NO	YES	NO	YES	NO	2. AVERAGE	2. AVERAGE	1. YES	1. YES	3. HIGH	2. AVERAGE
179	5123	PATH 2	Vizcaya	Trapagaran	74	MALE	YES	NO	NO	YES	NO	YES	NO	2. AVERAGE	2. AVERAGE	1. YES	1. YES	4. VERY HIGH	2. AVERAGE
180	5219	PATH 2	Tarragona	Tortosa	75	FEMALE	YES	NO	YES	YES	YES	YES	NO	2. AVERAGE	2. AVERAGE	1. YES	3. SOMETIMES	2. AVERAGE	2. AVERAGE
181	5115	PATH 2	Asturias	Terronero	65	MALE	YES	NO	YES	YES	NO	YES	NO	1. LOW	3. HIGH	1. YES	1. YES	2. AVERAGE	1. LOW
182	5453	PATH 2	Madrid	Arroyomolinos	64	MALE	YES	YES	YES	YES	YES	YES	NO	3. HIGH	3. HIGH	1. YES	1. YES	2. AVERAGE	3. HIGH
183	5553	PATH 2	Barcelona	Navas	69	MALE	YES	NO	YES	YES	YES	YES	NO	2. AVERAGE	2. AVERAGE	1. YES	3. SOMETIMES	2. AVERAGE	1. LOW
184	6102	PATH 2	Madrid	Madrid	64	FEMALE	YES	YES	NO	YES	YES	YES	NO	2. AVERAGE	2. AVERAGE	1. YES	1. YES	2. AVERAGE	2. AVERAGE
185	6103	PATH 2	Burgos	Burgos	74	FEMALE	NO	YES	YES	YES	NO	YES	NO	3. HIGH	3. HIGH	1. YES	1. YES	2. AVERAGE	4. VERY HIGH
186	6116	PATH 2	Cádiz	San Fernando	71	FEMALE	YES	YES	YES	NO	YES	YES	NO	2. AVERAGE	4. VERY HIGH	1. YES	2. NO	2. AVERAGE	2. AVERAGE
187	6120	PATH 2	Madrid	Navalagamella	64	FEMALE	YES	NO	NO	YES	NO	YES	NO	2. AVERAGE	2. AVERAGE	1. YES	1. YES	3. HIGH	3. HIGH
188	5203	PATH 2	Ciudad Real	Almadén	73	MALE	YES	NO	YES	NO	NO	YES	NO	1. LOW	2. AVERAGE	1. YES	1. YES	2. AVERAGE	2. AVERAGE
189	5205	PATH 2	Almería	Cuevas Del Almanzora	72	MALE	YES	NO	YES	YES	NO	YES	NO	2. AVERAGE	2. AVERAGE	1. YES	1. YES	2. AVERAGE	2. AVERAGE
190	6669	PATH 2	Cádiz	San Fernando	68	MALE	YES	NO	YES	NO	NO	YES	NO	4. VERY HIGH	2. AVERAGE	1. YES	1. YES	4. VERY HIGH	3. HIGH
191	5114	PATH 2	Madrid	Madrid	71	MALE	YES	YES	YES	NO	YES	YES	NO	2. AVERAGE	2. AVERAGE	1. YES	1. YES	2. AVERAGE	1. LOW
192	7243	PATH 2	Asturias	Gijón	72	MALE	YES	YES	YES	NO	NO	YES	NO	2. AVERAGE	2. AVERAGE	1. YES	1. YES	3. HIGH	2. AVERAGE
193	5225	PATH 2	Madrid	Madrid	71	FEMALE	YES	NO	YES	YES	NO	YES	NO	2. AVERAGE	2. AVERAGE	1. YES	1. YES	3. HIGH	2. AVERAGE
194	6070	PATH 2	Granada	Granada	70	MALE	NO	NO	YES	YES	YES	YES	NO	3. HIGH	3. HIGH	1. YES	1. YES	3. HIGH	1. LOW
195	6666	PATH 2	Valladolid	Montemayor De Pililla	62	FEMALE	YES	YES	YES	NO	NO	YES	NO	3. HIGH	3. HIGH	1. YES	1. YES	3. HIGH	2. AVERAGE
196	6702	PATH 2	Barcelona	Matadepera	70	FEMALE	YES	YES	YES	YES	NO	YES	NO	3. HIGH	2. AVERAGE	1. YES	1. YES	2. AVERAGE	2. AVERAGE
197	7277	PATH 2	Jaén	Puente Genave	73	MALE	YES	NO	YES	NO	NO	YES	NO	2. AVERAGE	2. AVERAGE	1. YES	1. YES	2. AVERAGE	2. AVERAGE
198	5586	PATH 2	Madrid	Madrid	73	MALE	YES	NO	YES	YES	NO	YES	NO	1. LOW	1. LOW	1. YES	1. YES	2. AVERAGE	3. HIGH
199	6168	PATH 2	Cantabria	Santoña	62	MALE	YES	NO	YES	YES	NO	YES	NO	1. LOW	1. LOW	1. YES	1. YES	3. HIGH	3. HIGH
200	6199	PATH 2	Albacete	Albacete	71	MALE	YES	NO	YES	NO	NO	YES	NO	1. LOW	1. LOW	1. YES	1. YES	2. AVERAGE	2. AVERAGE
201	6207	PATH 2	Barcelona	Sant Cebria De Vallalta	71	FEMALE	YES	NO	YES	YES	NO	YES	NO	2. AVERAGE	3. HIGH	1. YES	1. YES	3. HIGH	3. HIGH
202	6234	PATH 2	Orense	Ourense	68	FEMALE	YES	YES	YES	NO	NO	YES	NO	3. HIGH	3. HIGH	1. YES	1. YES	3. HIGH	3. HIGH
203	6767	PATH 2	Barcelona	Barcelona	73	FEMALE	YES	YES	YES	NO	NO	YES	NO	1. LOW	1. LOW	1. YES	1. YES	2. AVERAGE	2. AVERAGE
204	6783	PATH 2	Santa Cruz De Tenerife	San Cristóbal De La Laguna	65	FEMALE	YES	NO	YES	YES	NO	YES	NO	1. LOW	1. LOW	1. YES	1. YES	2. AVERAGE	2. AVERAGE
205	6788	PATH 2	Madrid	Guadarrama	69	MALE	YES	NO	NO	YES	NO	YES	NO	1. LOW	2. AVERAGE	1. YES	1. YES	2. AVERAGE	2. AVERAGE
206	7357	PATH 2	Girona	Olot	72	MALE	YES	NO	YES	NO	YES	YES	NO	1. LOW	2. AVERAGE	1. YES	2. NO	2. AVERAGE	2. AVERAGE
207	6844	PATH 2	Vizcaya	Berango	61	MALE	YES	NO	YES	YES	NO	YES	NO	2. AVERAGE	2. AVERAGE	1. YES	1. YES	2. AVERAGE	2. AVERAGE
208	5523	PATH 2	Girona	Lloret De Mar	66	MALE	YES	YES	YES	YES	YES	YES	NO	2. AVERAGE	2. AVERAGE	2. NO	3. SOMETIMES	3. HIGH	3. HIGH
209	5520	PATH 2	Madrid	Madrid	71	MALE	NO	NO	YES	NO	NO	YES	NO	1. LOW	1. LOW	2. NO	2. NO	2. AVERAGE	2. AVERAGE
210	5469	PATH 2	Madrid	Madrid	71	FEMALE	YES	NO	YES	YES	NO	YES	NO	2. AVERAGE	2. AVERAGE	1. YES	1. YES	2. AVERAGE	2. AVERAGE
211	6233	PATH 2	Madrid	Móstoles	66	FEMALE	YES	YES	NO	YES	YES	YES	NO	2. AVERAGE	2. AVERAGE	1. YES	1. YES	1. LOW	2. AVERAGE
212	5623	PATH 2	Valencia	Simat De La Valldigna	70	MALE	NO	NO	NO	YES	YES	YES	NO	2. AVERAGE	3. HIGH	2. NO	3. SOMETIMES	3. HIGH	1. LOW
213	6258	PATH 2	Cantabria	Castro Urdiales	71	MALE	YES	NO	NO	YES	YES	YES	NO	2. AVERAGE	3. HIGH	1. YES	1. YES	3. HIGH	2. AVERAGE
214	5610	PATH 2	Barcelona	Rubí	64	FEMALE	YES	NO	YES	YES	NO	YES	NO	2. AVERAGE	2. AVERAGE	1. YES	1. YES	3. HIGH	2. AVERAGE
215	6834	PATH 2	Madrid	Alcorcón	69	FEMALE	YES	YES	YES	YES	NO	YES	NO	2. AVERAGE	2. AVERAGE	1. YES	3. SOMETIMES	2. AVERAGE	2. AVERAGE
216	5662	PATH 2	Toledo	Cebolla	74	MALE	YES	NO	YES	YES	NO	YES	NO	3. HIGH	3. HIGH	1. YES	1. YES	2. AVERAGE	2. AVERAGE
217	5681	PATH 2	Madrid	Madrid	68	FEMALE	YES	NO	YES	YES	YES	YES	NO	1. LOW	1. LOW	1. YES	2. NO	2. AVERAGE	2. AVERAGE
218	5156	PATH 2	Barcelona	Roda De Ter	70	MALE	YES	NO	YES	NO	YES	YES	NO	2. AVERAGE	2. AVERAGE	1. YES	1. YES	3. HIGH	2. AVERAGE
219	6780	PATH 2	Granada	Granada	73	MALE	YES	YES	YES	YES	YES	YES	NO	2. AVERAGE	2. AVERAGE	1. YES	1. YES	2. AVERAGE	2. AVERAGE
220	6909	PATH 2	Girona	Girona	70	MALE	YES	YES	YES	YES	NO	YES	NO	2. AVERAGE	2. AVERAGE	1. YES	1. YES	2. AVERAGE	2. AVERAGE
221	7264	PATH 2	Barcelona	El Prat De Llobregat	64	MALE	NO	YES	NO	YES	NO	YES	NO	1. LOW	1. LOW	2. NO	1. YES	1. LOW	2. AVERAGE
222	7423	PATH 2	Cáceres	Carrascalejo	63	FEMALE	YES	NO	NO	YES	NO	YES	NO	2. AVERAGE	2. AVERAGE	2. NO	1. YES	2. AVERAGE	2. AVERAGE
223	7599	PATH 2	Madrid	Madrid	74	MALE	YES	NO	YES	YES	NO	YES	NO	2. AVERAGE	1. LOW	1. YES	3. SOMETIMES	2. AVERAGE	2. AVERAGE
224	5715	PATH 2	Madrid	Madrid	70	MALE	YES	NO	YES	YES	NO	YES	NO	2. AVERAGE	2. AVERAGE	1. YES	1. YES	2. AVERAGE	2. AVERAGE
225	5809	PATH 2	Barcelona	Barcelona	73	FEMALE	YES	NO	YES	YES	NO	YES	NO	2. AVERAGE	2. AVERAGE	1. YES	1. YES	2. AVERAGE	1. LOW
226	6301	PATH 2	Girona	Cadaqués	77	MALE	YES	YES	YES	YES	NO	YES	NO	2. AVERAGE	2. AVERAGE	1. YES	1. YES	2. AVERAGE	2. AVERAGE
227	6320	PATH 2	Jaén	Alcaudete	70	MALE	YES	YES	YES	YES	YES	YES	NO	3. HIGH	3. HIGH	2. NO	2. NO	3. HIGH	2. AVERAGE
228	6330	PATH 2	Tarragona	Bellvei	62	MALE	YES	NO	YES	YES	NO	YES	NO	2. AVERAGE	2. AVERAGE	1. YES	1. YES	2. AVERAGE	2. AVERAGE
229	6936	PATH 2	Girona	Lloret De Mar	71	FEMALE	YES	NO	YES	YES	NO	YES	NO	2. AVERAGE	2. AVERAGE	1. YES	1. YES	1. LOW	1. LOW
230	6955	PATH 2	Barcelona	Teià	75	MALE	YES	NO	YES	YES	YES	YES	NO	2. AVERAGE	2. AVERAGE	1. YES	1. YES	3. HIGH	3. HIGH
231	7439	PATH 2	Islas Baleares	Palma De Mallorca	70	FEMALE	YES	YES	YES	NO	YES	YES	NO	1. LOW	1. LOW	1. YES	1. YES	2. AVERAGE	2. AVERAGE
232	7643	PATH 2	Málaga	Vélez-málaga	71	MALE	YES	NO	YES	YES	NO	YES	NO	2. AVERAGE	2. AVERAGE	2. NO	1. YES	2. AVERAGE	2. AVERAGE
233	6278	PATH 2	Cantabria	Santander	69	FEMALE	YES	YES	YES	YES	NO	YES	NO	2. AVERAGE	1. LOW	1. YES	1. YES	2. AVERAGE	1. LOW
234	6306	PATH 2	Valencia	Valencia	72	FEMALE	YES	YES	YES	NO	YES	YES	NO	1. LOW	2. AVERAGE	1. YES	1. YES	3. HIGH	1. LOW
235	6868	PATH 2	Granada	Ogíjares	71	MALE	YES	YES	YES	YES	NO	YES	NO	1. LOW	1. LOW	2. NO	1. YES	2. AVERAGE	1. LOW
236	6871	PATH 2	Vizcaya	Bilbao	75	MALE	YES	YES	YES	YES	YES	YES	NO	2. AVERAGE	2. AVERAGE	2. NO	3. SOMETIMES	2. AVERAGE	1. LOW
237	7661	PATH 2	Sevilla	Guillena	73	MALE	YES	NO	NO	YES	NO	YES	NO	2. AVERAGE	1. LOW	1. YES	1. YES	1. LOW	2. AVERAGE
238	9578	PATH 2	Granada	Granada	77	MALE	YES	NO	YES	YES	YES	YES	NO	3. HIGH	3. HIGH	1. YES	1. YES	3. HIGH	2. AVERAGE
239	9549	PATH 2	Córdoba	El Hornillo	72	MALE	YES	YES	YES	NO	YES	YES	NO	1. LOW	3. HIGH	1. YES	2. NO	1. LOW	3. HIGH
240	9587	PATH 2	Cádiz	Cádiz	70	MALE	YES	NO	YES	NO	YES	YES	NO	2. AVERAGE	1. LOW	2. NO	1. YES	2. AVERAGE	2. AVERAGE
241	9657	PATH 2	Valencia	Valencia	72	FEMALE	YES	YES	YES	YES	NO	YES	NO	2. AVERAGE	2. AVERAGE	1. YES	1. YES	2. AVERAGE	1. LOW
242	9676	PATH 2	Toledo	Tembleque	74	FEMALE	YES	YES	NO	NO	YES	YES	NO	1. LOW	3. HIGH	1. YES	1. YES	3. HIGH	1. LOW
243	9085	PATH 2	Alicante	Alacant	67	FEMALE	YES	NO	YES	YES	NO	YES	NO	2. AVERAGE	1. LOW	1. YES	1. YES	1. LOW	1. LOW
244	9701	PATH 2	Valencia	Moncada	70	MALE	YES	NO	NO	YES	YES	YES	NO	1. LOW	1. LOW	1. YES	1. YES	3. HIGH	1. LOW
245	7213	PATH 3	Girona	Olot	71	MALE	NO	YES	NO	YES	NO	NO	YES	1. LOW	2. AVERAGE	2. NO	2. NO	1. LOW	2. AVERAGE
246	5073	PATH 3	Barcelona	Esplugues De Llobregat	76	FEMALE	YES	YES	YES	YES	NO	NO	YES	2. AVERAGE	3. HIGH	1. YES	3. SOMETIMES	1. LOW	2. AVERAGE
247	5076	PATH 3	Valladolid	Valladolid	73	MALE	YES	NO	NO	NO	NO	NO	YES	1. LOW	3. HIGH	2. NO	3. SOMETIMES	1. LOW	1. LOW
248	5016	PATH 3	Madrid	Madrid	68	MALE	NO	NO	YES	NO	YES	NO	YES	3. HIGH	3. HIGH	2. NO	1. YES	3. HIGH	3. HIGH
249	5135	PATH 3	Madrid	Móstoles	69	MALE	YES	YES	YES	NO	NO	NO	YES	3. HIGH	2. AVERAGE	2. NO	2. NO	1. LOW	3. HIGH
250	5046	PATH 3	Zamora	Zamora	65	FEMALE	YES	NO	YES	YES	NO	NO	YES	3. HIGH	2. AVERAGE	1. YES	1. YES	2. AVERAGE	2. AVERAGE
251	5160	PATH 3	Málaga	Málaga	69	FEMALE	YES	YES	YES	NO	NO	NO	YES	1. LOW	2. AVERAGE	2. NO	2. NO	1. LOW	2. AVERAGE
252	7233	PATH 3	Málaga	Marbella	67	MALE	YES	NO	NO	YES	NO	NO	YES	1. LOW	2. AVERAGE	1. YES	1. YES	1. LOW	2. AVERAGE
253	5459	PATH 3	Barcelona	Rubí	62	FEMALE	YES	YES	YES	NO	YES	NO	YES	2. AVERAGE	3. HIGH	2. NO	2. NO	2. AVERAGE	3. HIGH
254	6048	PATH 3	Barcelona	Barcelona	67	FEMALE	YES	NO	NO	YES	NO	NO	YES	2. AVERAGE	3. HIGH	1. YES	1. YES	2. AVERAGE	2. AVERAGE
255	6057	PATH 3	Madrid	Madrid	69	MALE	YES	NO	YES	NO	NO	NO	YES	3. HIGH	2. AVERAGE	1. YES	1. YES	3. HIGH	4. VERY HIGH
256	6157	PATH 3	Cáceres	Cáceres	72	MALE	YES	YES	YES	NO	NO	NO	YES	1. LOW	4. VERY HIGH	1. YES	1. YES	1. LOW	2. AVERAGE
257	5149	PATH 3	Madrid	Madrid	76	FEMALE	YES	NO	YES	NO	NO	NO	YES	2. AVERAGE	2. AVERAGE	1. YES	2. NO	1. LOW	2. AVERAGE
258	6707	PATH 3	Cádiz	Jerez De La Frontera	61	MALE	YES	YES	YES	NO	YES	NO	YES	2. AVERAGE	2. AVERAGE	1. YES	3. SOMETIMES	3. HIGH	2. AVERAGE
259	5113	PATH 3	Las Palmas	Corralejo Playa	77	FEMALE	YES	NO	YES	YES	YES	NO	YES	2. AVERAGE	3. HIGH	1. YES	1. YES	1. LOW	2. AVERAGE
260	6136	PATH 3	Murcia	Yecla	66	FEMALE	YES	YES	NO	YES	NO	NO	YES	1. LOW	2. AVERAGE	1. YES	3. SOMETIMES	1. LOW	3. HIGH
261	5568	PATH 3	Barcelona	Barcelona	67	FEMALE	YES	YES	YES	YES	YES	NO	YES	2. AVERAGE	2. AVERAGE	1. YES	1. YES	1. LOW	2. AVERAGE
262	7358	PATH 3	Girona	S. Feliu De Guixols	75	MALE	YES	NO	NO	YES	NO	NO	YES	1. LOW	1. LOW	1. YES	1. YES	1. LOW	2. AVERAGE
263	5555	PATH 3	Tarragona	Albinyana	67	MALE	YES	YES	NO	YES	YES	NO	YES	2. AVERAGE	2. AVERAGE	1. YES	1. YES	1. LOW	2. AVERAGE
264	5561	PATH 3	Madrid	Madrid	73	MALE	YES	NO	YES	NO	YES	NO	YES	3. HIGH	3. HIGH	1. YES	1. YES	3. HIGH	3. HIGH
265	7234	PATH 3	Málaga	Málaga	72	MALE	YES	NO	YES	YES	NO	NO	YES	1. LOW	1. LOW	1. YES	1. YES	2. AVERAGE	2. AVERAGE
266	5546	PATH 3	Barcelona	Barcelona	76	MALE	YES	YES	NO	NO	NO	NO	YES	2. AVERAGE	4. VERY HIGH	1. YES	1. YES	1. LOW	3. HIGH
267	7273	PATH 3	Valencia	Aldaia	67	FEMALE	YES	YES	YES	YES	YES	NO	YES	1. LOW	1. LOW	1. YES	1. YES	2. AVERAGE	2. AVERAGE
268	5534	PATH 3	Valladolid	Valladolid	65	FEMALE	YES	YES	YES	YES	YES	NO	YES	1. LOW	2. AVERAGE	1. YES	1. YES	2. AVERAGE	2. AVERAGE
269	5563	PATH 3	Barcelona	Santa Coloma De Gramanet	71	MALE	YES	NO	YES	NO	NO	NO	YES	2. AVERAGE	3. HIGH	2. NO	3. SOMETIMES	1. LOW	1. LOW
270	6771	PATH 3	Sevilla	Alcalá De Guadaíra	64	MALE	NO	NO	NO	NO	YES	NO	YES	1. LOW	1. LOW	2. NO	1. YES	2. AVERAGE	2. AVERAGE
271	6774	PATH 3	Barcelona	Montmeló	65	MALE	YES	NO	YES	YES	YES	NO	YES	2. AVERAGE	2. AVERAGE	1. YES	1. YES	2. AVERAGE	2. AVERAGE
272	6789	PATH 3	Jaén	Linares	71	MALE	YES	NO	YES	NO	YES	NO	YES	1. LOW	1. LOW	2. NO	1. YES	1. LOW	2. AVERAGE
273	6795	PATH 3	Valencia	Massanassa	70	MALE	NO	NO	YES	NO	YES	NO	YES	2. AVERAGE	2. AVERAGE	1. YES	1. YES	1. LOW	2. AVERAGE
274	7274	PATH 3	Barcelona	Barcelona	73	MALE	YES	NO	YES	YES	NO	NO	YES	3. HIGH	2. AVERAGE	1. YES	1. YES	2. AVERAGE	2. AVERAGE
275	6848	PATH 3	Madrid	Madrid	75	MALE	YES	NO	YES	YES	NO	NO	YES	2. AVERAGE	2. AVERAGE	1. YES	1. YES	2. AVERAGE	2. AVERAGE
276	7530	PATH 3	Navarra	Tudela	68	MALE	YES	YES	YES	NO	NO	NO	YES	3. HIGH	3. HIGH	2. NO	1. YES	1. LOW	2. AVERAGE
277	5510	PATH 3	Valladolid	Laguna De Duero	62	MALE	YES	YES	YES	YES	NO	NO	YES	2. AVERAGE	2. AVERAGE	1. YES	1. YES	4. VERY HIGH	4. VERY HIGH
278	5657	PATH 3	Madrid	Alcalá De Henares	72	MALE	YES	YES	YES	NO	NO	NO	YES	1. LOW	1. LOW	2. NO	2. NO	1. LOW	1. LOW
279	6833	PATH 3	Madrid	Madrid	77	MALE	YES	NO	NO	YES	YES	NO	YES	2. AVERAGE	2. AVERAGE	2. NO	3. SOMETIMES	1. LOW	2. AVERAGE
280	7516	PATH 3	Valencia	Chiva	71	MALE	YES	YES	YES	YES	NO	NO	YES	2. AVERAGE	2. AVERAGE	2. NO	1. YES	1. LOW	1. LOW
281	5658	PATH 3	Madrid	Madrid	62	MALE	YES	YES	YES	YES	NO	NO	YES	2. AVERAGE	2. AVERAGE	1. YES	1. YES	2. AVERAGE	2. AVERAGE
282	5659	PATH 3	Valladolid	Valladolid	74	MALE	YES	NO	YES	YES	YES	NO	YES	2. AVERAGE	2. AVERAGE	1. YES	1. YES	3. HIGH	2. AVERAGE
283	7437	PATH 3	Islas Baleares	Artà / Colònia De Sant Pere	74	MALE	YES	NO	YES	YES	NO	NO	YES	2. AVERAGE	2. AVERAGE	2. NO	1. YES	1. LOW	3. HIGH
284	6799	PATH 3	Murcia	San Javier	65	MALE	NO	NO	YES	YES	YES	NO	YES	2. AVERAGE	2. AVERAGE	2. NO	3. SOMETIMES	1. LOW	2. AVERAGE
285	7425	PATH 3	Soria	Soria	72	MALE	YES	NO	YES	NO	NO	NO	YES	2. AVERAGE	2. AVERAGE	1. YES	1. YES	2. AVERAGE	2. AVERAGE
286	5244	PATH 3	Málaga	Málaga	62	FEMALE	YES	YES	NO	YES	NO	NO	YES	1. LOW	2. AVERAGE	1. YES	1. YES	2. AVERAGE	2. AVERAGE
287	6238	PATH 3	Huesca	Huesca	70	MALE	YES	YES	YES	YES	NO	NO	YES	2. AVERAGE	2. AVERAGE	1. YES	1. YES	1. LOW	3. HIGH
288	6701	PATH 3	Cádiz	El Puerto De Santa María	76	MALE	YES	NO	YES	YES	NO	NO	YES	1. LOW	2. AVERAGE	2. NO	1. YES	2. AVERAGE	4. VERY HIGH
289	5243	PATH 3	A Coruña	Betanzos	71	FEMALE	YES	YES	YES	NO	NO	NO	YES	3. HIGH	3. HIGH	2. NO	3. SOMETIMES	1. LOW	3. HIGH
290	5705	PATH 3	Madrid	Madrid	66	MALE	YES	NO	YES	YES	YES	NO	YES	3. HIGH	3. HIGH	1. YES	1. YES	3. HIGH	3. HIGH
291	5707	PATH 3	Madrid	Arganda Del Rey	71	FEMALE	YES	YES	NO	YES	NO	NO	YES	2. AVERAGE	2. AVERAGE	1. YES	1. YES	2. AVERAGE	2. AVERAGE
292	5719	PATH 3	Toledo	Toledo	73	MALE	YES	NO	YES	NO	NO	NO	YES	2. AVERAGE	2. AVERAGE	1. YES	3. SOMETIMES	2. AVERAGE	2. AVERAGE
293	5807	PATH 3	Valladolid	Valladolid	72	FEMALE	YES	NO	YES	YES	NO	NO	YES	2. AVERAGE	3. HIGH	1. YES	1. YES	3. HIGH	2. AVERAGE
294	6696	PATH 3	Madrid	Madrid	74	MALE	NO	NO	YES	YES	YES	NO	YES	4. VERY HIGH	4. VERY HIGH	1. YES	1. YES	1. LOW	4. VERY HIGH
295	6945	PATH 3	Jaén	Jaén	75	MALE	YES	NO	YES	YES	YES	NO	YES	2. AVERAGE	2. AVERAGE	1. YES	3. SOMETIMES	1. LOW	1. LOW
296	7442	PATH 3	Ávila	Ávila	66	MALE	YES	NO	YES	YES	NO	NO	YES	2. AVERAGE	2. AVERAGE	1. YES	1. YES	1. LOW	2. AVERAGE
297	7468	PATH 3	Pontevedra	Vigo	64	MALE	YES	NO	YES	YES	NO	NO	YES	1. LOW	1. LOW	1. YES	1. YES	2. AVERAGE	2. AVERAGE
298	7469	PATH 3	Málaga	Málaga	68	FEMALE	YES	YES	NO	YES	NO	NO	YES	1. LOW	1. LOW	2. NO	1. YES	2. AVERAGE	2. AVERAGE
299	7609	PATH 3	Ciudad Real	Pozuelo De Calatrava	64	MALE	YES	YES	YES	YES	NO	NO	YES	2. AVERAGE	2. AVERAGE	1. YES	1. YES	2. AVERAGE	2. AVERAGE
300	5804	PATH 3	Madrid	Madrid	62	MALE	YES	YES	YES	YES	NO	NO	YES	1. LOW	1. LOW	1. YES	1. YES	1. LOW	2. AVERAGE
301	6889	PATH 3	Palencia	Carrión De Los Condes	70	MALE	YES	NO	NO	YES	YES	NO	YES	2. AVERAGE	2. AVERAGE	1. YES	1. YES	1. LOW	2. AVERAGE
302	7445	PATH 3	Madrid	Madrid	61	FEMALE	YES	YES	YES	YES	YES	NO	YES	2. AVERAGE	3. HIGH	1. YES	1. YES	1. LOW	3. HIGH
303	7446	PATH 3	Madrid	Morata De Tajuña	64	FEMALE	YES	NO	NO	YES	NO	NO	YES	2. AVERAGE	2. AVERAGE	1. YES	1. YES	2. AVERAGE	2. AVERAGE
304	5721	PATH 3	Sevilla	Alcalá De Guadaira	63	FEMALE	YES	NO	YES	YES	NO	NO	YES	2. AVERAGE	1. LOW	2. NO	1. YES	1. LOW	1. LOW
305	6949	PATH 3	Huesca	Jaca	67	MALE	YES	YES	YES	NO	YES	NO	YES	1. LOW	1. LOW	2. NO	1. YES	1. LOW	2. AVERAGE
306	7663	PATH 3	Zaragoza	Zaragoza	71	MALE	YES	YES	YES	YES	YES	NO	YES	2. AVERAGE	3. HIGH	1. YES	3. SOMETIMES	1. LOW	2. AVERAGE
307	7668	PATH 3	Madrid	Majadahonda	69	MALE	YES	YES	YES	YES	NO	NO	YES	3. HIGH	1. LOW	1. YES	1. YES	2. AVERAGE	2. AVERAGE
308	9543	PATH 3	Valencia	Sagunto	72	MALE	YES	YES	YES	YES	YES	NO	YES	3. HIGH	3. HIGH	1. YES	1. YES	3. HIGH	3. HIGH
309	9648	PATH 3	A Coruña	A Coruña	63	FEMALE	YES	YES	NO	YES	NO	NO	YES	1. LOW	1. LOW	2. NO	1. YES	1. LOW	1. LOW
310	9559	PATH 3	Alicante	Alacant	62	FEMALE	YES	YES	YES	YES	NO	NO	YES	1. LOW	2. AVERAGE	1. YES	1. YES	1. LOW	2. AVERAGE
311	9575	PATH 3	Pontevedra	Vigo	75	MALE	YES	YES	YES	YES	NO	NO	YES	2. AVERAGE	2. AVERAGE	1. YES	1. YES	1. LOW	1. LOW
312	9604	PATH 3	Málaga	Marbella	71	MALE	YES	NO	YES	YES	YES	NO	YES	2. AVERAGE	1. LOW	1. YES	1. YES	1. LOW	1. LOW
313	9057	PATH 3	Albacete	Albacete	71	MALE	YES	NO	NO	YES	NO	NO	YES	2. AVERAGE	2. AVERAGE	1. YES	1. YES	2. AVERAGE	2. AVERAGE
314	9062	PATH 3	Alicante	Alacant	66	FEMALE	YES	NO	YES	YES	YES	NO	YES	2. AVERAGE	2. AVERAGE	1. YES	1. YES	1. LOW	3. HIGH
315	9667	PATH 3	Orense	Ourense	71	MALE	YES	YES	YES	YES	NO	NO	YES	2. AVERAGE	2. AVERAGE	1. YES	1. YES	1. LOW	1. LOW
316	5051	PATH 4	Madrid	San Sebastián De Los Reyes	69	FEMALE	YES	YES	YES	YES	NO	NO	NO	2. AVERAGE	2. AVERAGE	1. YES	2. NO	2. AVERAGE	3. HIGH
317	5055	PATH 4	Madrid	Alcorcón	67	MALE	NO	NO	YES	NO	NO	NO	NO	1. LOW	1. LOW	2. NO	2. NO	1. LOW	1. LOW
318	5014	PATH 4	Vizcaya	Bilbao	73	MALE	NO	NO	YES	NO	YES	NO	NO	1. LOW	2. AVERAGE	2. NO	2. NO	1. LOW	1. LOW
319	7217	PATH 4	Castellón	Peñiscola	70	FEMALE	YES	YES	YES	YES	YES	NO	NO	2. AVERAGE	2. AVERAGE	2. NO	2. NO	3. HIGH	3. HIGH
320	7215	PATH 4	Barcelona	Sant Cugat Del Vallés	73	MALE	NO	NO	YES	NO	NO	NO	NO	2. AVERAGE	3. HIGH	2. NO	2. NO	1. LOW	1. LOW
321	5059	PATH 4	Valencia	Valencia	73	FEMALE	YES	YES	YES	NO	YES	NO	NO	2. AVERAGE	4. VERY HIGH	2. NO	2. NO	2. AVERAGE	3. HIGH
322	5064	PATH 4	Guipúzcoa	Donostia/san Sebastián	70	MALE	YES	NO	YES	NO	NO	NO	NO	2. AVERAGE	2. AVERAGE	2. NO	2. NO	1. LOW	1. LOW
323	5048	PATH 4	Almería	Almería	67	FEMALE	YES	NO	YES	YES	NO	NO	NO	1. LOW	3. HIGH	2. NO	2. NO	3. HIGH	4. VERY HIGH
324	5248	PATH 4	Madrid	Alcalá De Henares	64	FEMALE	YES	NO	YES	NO	NO	NO	NO	2. AVERAGE	2. AVERAGE	2. NO	2. NO	1. LOW	1. LOW
325	5130	PATH 4	Islas Baleares	Can Pastilla	64	MALE	YES	NO	YES	NO	NO	NO	NO	1. LOW	2. AVERAGE	2. NO	3. SOMETIMES	1. LOW	2. AVERAGE
326	5141	PATH 4	Tarragona	Tarragona	70	MALE	YES	YES	YES	YES	NO	NO	NO	1. LOW	4. VERY HIGH	2. NO	2. NO	2. AVERAGE	2. AVERAGE
327	5159	PATH 4	Barcelona	Barcelona	75	MALE	NO	NO	YES	YES	NO	NO	NO	2. AVERAGE	2. AVERAGE	2. NO	2. NO	1. LOW	1. LOW
328	6634	PATH 4	Madrid	Madrid	71	MALE	YES	NO	YES	NO	YES	NO	NO	1. LOW	3. HIGH	2. NO	1. YES	3. HIGH	3. HIGH
329	6076	PATH 4	Barcelona	Sant Just Desvern	65	FEMALE	YES	NO	YES	YES	YES	NO	NO	2. AVERAGE	3. HIGH	1. YES	3. SOMETIMES	2. AVERAGE	2. AVERAGE
330	7227	PATH 4	Alicante	Elx	62	FEMALE	NO	YES	NO	YES	NO	NO	NO	1. LOW	3. HIGH	2. NO	2. NO	1. LOW	1. LOW
331	5460	PATH 4	Barcelona	Rubí	67	MALE	YES	NO	YES	NO	NO	NO	NO	1. LOW	2. AVERAGE	2. NO	1. YES	1. LOW	2. AVERAGE
332	6064	PATH 4	Barcelona	Cornellá De Llobregat	61	MALE	YES	NO	YES	NO	YES	NO	NO	2. AVERAGE	3. HIGH	1. YES	1. YES	2. AVERAGE	3. HIGH
333	5008	PATH 4	Madrid	Móstoles	65	FEMALE	YES	YES	YES	YES	NO	NO	NO	1. LOW	4. VERY HIGH	2. NO	1. YES	3. HIGH	2. AVERAGE
334	6056	PATH 4	Sevilla	Sevilla	75	FEMALE	YES	NO	YES	YES	NO	NO	NO	1. LOW	3. HIGH	2. NO	2. NO	2. AVERAGE	2. AVERAGE
335	6134	PATH 4	Madrid	Madrid	71	MALE	YES	YES	YES	NO	YES	NO	NO	2. AVERAGE	3. HIGH	2. NO	2. NO	3. HIGH	3. HIGH
336	6049	PATH 4	Barcelona	Barcelona	77	MALE	YES	NO	YES	NO	YES	NO	NO	3. HIGH	3. HIGH	1. YES	1. YES	2. AVERAGE	2. AVERAGE
337	6055	PATH 4	Madrid	Madrid	66	FEMALE	YES	YES	YES	NO	YES	NO	NO	1. LOW	2. AVERAGE	2. NO	3. SOMETIMES	3. HIGH	1. LOW
338	5259	PATH 4	Barcelona	Argentona	72	FEMALE	YES	NO	YES	YES	NO	NO	NO	1. LOW	2. AVERAGE	1. YES	1. YES	1. LOW	2. AVERAGE
339	5249	PATH 4	Sevilla	Sevilla	77	FEMALE	YES	YES	NO	YES	NO	NO	NO	2. AVERAGE	2. AVERAGE	1. YES	2. NO	1. LOW	1. LOW
340	5092	PATH 4	Alicante	Agost	62	FEMALE	YES	YES	YES	YES	YES	NO	NO	1. LOW	3. HIGH	2. NO	2. NO	3. HIGH	3. HIGH
341	5098	PATH 4	León	Valverde De La Virgen	73	FEMALE	YES	NO	YES	NO	NO	NO	NO	1. LOW	2. AVERAGE	1. YES	2. NO	3. HIGH	2. AVERAGE
342	5204	PATH 4	Córdoba	Peñarroya-pueblonuevo	73	MALE	NO	NO	YES	YES	NO	NO	NO	1. LOW	2. AVERAGE	2. NO	2. NO	1. LOW	1. LOW
343	5126	PATH 4	Madrid	Fuenlabrada	62	FEMALE	YES	YES	NO	NO	NO	NO	NO	2. AVERAGE	3. HIGH	1. YES	2. NO	2. AVERAGE	1. LOW
344	5112	PATH 4	Barcelona	Gavà	71	MALE	YES	NO	YES	NO	YES	NO	NO	1. LOW	3. HIGH	1. YES	2. NO	1. LOW	3. HIGH
345	5260	PATH 4	Barcelona	Barcelona	77	FEMALE	YES	YES	YES	YES	YES	NO	NO	4. VERY HIGH	3. HIGH	1. YES	1. YES	2. AVERAGE	2. AVERAGE
346	6633	PATH 4	Barcelona	Barcelona	74	FEMALE	YES	YES	YES	NO	NO	NO	NO	2. AVERAGE	3. HIGH	2. NO	1. YES	3. HIGH	1. LOW
347	5217	PATH 4	Tarragona	Reus	71	MALE	YES	YES	NO	YES	YES	NO	NO	2. AVERAGE	2. AVERAGE	1. YES	2. NO	1. LOW	2. AVERAGE
348	6723	PATH 4	Barcelona	Canet De Mar	73	MALE	YES	YES	YES	YES	YES	NO	NO	2. AVERAGE	2. AVERAGE	1. YES	2. NO	1. LOW	1. LOW
349	5500	PATH 4	Murcia	Murcia	76	MALE	NO	NO	YES	YES	NO	NO	NO	2. AVERAGE	2. AVERAGE	2. NO	2. NO	1. LOW	1. LOW
350	6106	PATH 4	Valencia	Alboraya	63	FEMALE	YES	NO	YES	YES	NO	NO	NO	2. AVERAGE	2. AVERAGE	1. YES	1. YES	2. AVERAGE	2. AVERAGE
351	5210	PATH 4	Navarra	Pamplona	68	MALE	NO	NO	YES	YES	NO	NO	NO	2. AVERAGE	2. AVERAGE	2. NO	3. SOMETIMES	1. LOW	1. LOW
352	6741	PATH 4	Barcelona	Tiana	71	MALE	YES	NO	NO	NO	NO	NO	NO	1. LOW	1. LOW	2. NO	3. SOMETIMES	2. AVERAGE	2. AVERAGE
353	7281	PATH 4	Huelva	Isla Cristina	65	MALE	NO	NO	YES	YES	NO	NO	NO	2. AVERAGE	3. HIGH	2. NO	2. NO	3. HIGH	3. HIGH
354	7304	PATH 4	Alicante	Alicante/alacant	76	FEMALE	YES	NO	YES	NO	YES	NO	NO	2. AVERAGE	2. AVERAGE	2. NO	2. NO	2. AVERAGE	2. AVERAGE
355	5532	PATH 4	Castellón	Castellón De La Plana	76	MALE	YES	NO	YES	NO	NO	NO	NO	2. AVERAGE	2. AVERAGE	1. YES	3. SOMETIMES	2. AVERAGE	2. AVERAGE
356	5578	PATH 4	Pontevedra	Meaño	76	MALE	YES	YES	YES	YES	YES	NO	NO	2. AVERAGE	2. AVERAGE	1. YES	2. NO	2. AVERAGE	2. AVERAGE
357	5593	PATH 4	Barcelona	Barcelona	63	MALE	YES	NO	YES	YES	YES	NO	NO	2. AVERAGE	3. HIGH	2. NO	3. SOMETIMES	1. LOW	1. LOW
358	5595	PATH 4	Granada	Granada	69	FEMALE	YES	YES	YES	YES	YES	NO	NO	1. LOW	2. AVERAGE	2. NO	2. NO	2. AVERAGE	2. AVERAGE
359	6100	PATH 4	Burgos	Santa Gadea Del Cid	73	MALE	YES	NO	YES	YES	NO	NO	NO	1. LOW	1. LOW	1. YES	2. NO	2. AVERAGE	1. LOW
360	6191	PATH 4	Madrid	Villamantilla	75	MALE	YES	NO	YES	NO	NO	NO	NO	1. LOW	1. LOW	2. NO	2. NO	1. LOW	1. LOW
361	6213	PATH 4	Madrid	Madrid	76	MALE	YES	NO	YES	YES	NO	NO	NO	1. LOW	1. LOW	2. NO	2. NO	1. LOW	1. LOW
362	6751	PATH 4	Guipúzcoa	Donostia	73	FEMALE	YES	NO	YES	YES	NO	NO	NO	2. AVERAGE	2. AVERAGE	2. NO	2. NO	2. AVERAGE	2. AVERAGE
363	6752	PATH 4	Tarragona	Reus	64	FEMALE	YES	NO	NO	NO	NO	NO	NO	1. LOW	1. LOW	2. NO	2. NO	1. LOW	1. LOW
364	7293	PATH 4	Sevilla	Sevilla	75	MALE	YES	YES	NO	NO	NO	NO	NO	2. AVERAGE	2. AVERAGE	2. NO	1. YES	2. AVERAGE	2. AVERAGE
365	6847	PATH 4	Las Palmas	Las Palmas De Gran Canaria	71	MALE	YES	YES	NO	YES	NO	NO	NO	1. LOW	2. AVERAGE	2. NO	2. NO	1. LOW	1. LOW
366	7624	PATH 4	Álava	Vitoria-gasteiz	74	MALE	YES	NO	YES	NO	NO	NO	NO	1. LOW	2. AVERAGE	2. NO	2. NO	1. LOW	2. AVERAGE
367	6689	PATH 4	Madrid	Las Rozas De Madrid	77	FEMALE	YES	YES	YES	YES	NO	NO	NO	2. AVERAGE	2. AVERAGE	1. YES	2. NO	2. AVERAGE	2. AVERAGE
368	5601	PATH 4	Asturias	Gijón	63	FEMALE	YES	NO	YES	NO	YES	NO	NO	2. AVERAGE	3. HIGH	1. YES	1. YES	1. LOW	1. LOW
369	7619	PATH 4	Cádiz	Cádiz	74	MALE	YES	NO	NO	YES	NO	NO	NO	1. LOW	1. LOW	2. NO	2. NO	1. LOW	1. LOW
370	5633	PATH 4	Zaragoza	Zaragoza	70	FEMALE	YES	NO	YES	NO	NO	NO	NO	3. HIGH	2. AVERAGE	2. NO	2. NO	2. AVERAGE	2. AVERAGE
371	7547	PATH 4	Barcelona	Suria	71	MALE	YES	NO	YES	YES	NO	NO	NO	1. LOW	1. LOW	2. NO	2. NO	1. LOW	1. LOW
372	6253	PATH 4	Vizcaya	Zabaloetxe	74	MALE	YES	NO	YES	NO	NO	NO	NO	1. LOW	1. LOW	2. NO	1. YES	2. AVERAGE	2. AVERAGE
373	6260	PATH 4	Albacete	Albacete	76	MALE	YES	YES	YES	YES	NO	NO	NO	1. LOW	1. LOW	1. YES	1. YES	2. AVERAGE	2. AVERAGE
374	7401	PATH 4	Huelva	Huelva	75	FEMALE	YES	NO	NO	YES	YES	NO	NO	1. LOW	1. LOW	1. YES	1. YES	2. AVERAGE	2. AVERAGE
375	6822	PATH 4	Madrid	Madrid	67	MALE	YES	NO	YES	NO	NO	NO	NO	1. LOW	3. HIGH	2. NO	3. SOMETIMES	3. HIGH	1. LOW
376	5533	PATH 4	Madrid	Pozuelo De Alarcón	68	FEMALE	YES	YES	YES	YES	NO	NO	NO	1. LOW	1. LOW	2. NO	3. SOMETIMES	2. AVERAGE	2. AVERAGE
377	6839	PATH 4	Asturias	Candás	75	FEMALE	YES	NO	YES	YES	NO	NO	NO	2. AVERAGE	2. AVERAGE	1. YES	2. NO	2. AVERAGE	2. AVERAGE
378	6765	PATH 4	Jaén	Carchelejo	64	FEMALE	YES	YES	YES	YES	NO	NO	NO	1. LOW	1. LOW	2. NO	2. NO	1. LOW	1. LOW
379	7520	PATH 4	Barcelona	Barcelona	77	FEMALE	YES	YES	YES	YES	YES	NO	NO	4. VERY HIGH	2. AVERAGE	2. NO	2. NO	1. LOW	2. AVERAGE
380	5069	PATH 4	Zaragoza	La Almunia De Doña Godina	71	FEMALE	YES	YES	YES	YES	NO	NO	NO	1. LOW	1. LOW	2. NO	2. NO	2. AVERAGE	2. AVERAGE
381	5626	PATH 4	Las Palmas	Las Palmas De Gran Canaria	71	MALE	YES	YES	YES	YES	YES	NO	NO	2. AVERAGE	2. AVERAGE	2. NO	2. NO	1. LOW	1. LOW
382	6682	PATH 4	León	Matarrosa Del Sil	63	FEMALE	YES	YES	YES	NO	NO	NO	NO	2. AVERAGE	3. HIGH	2. NO	3. SOMETIMES	2. AVERAGE	2. AVERAGE
383	6695	PATH 4	Alicante	Villena	73	MALE	NO	NO	YES	YES	NO	NO	NO	1. LOW	2. AVERAGE	2. NO	2. NO	2. AVERAGE	1. LOW
384	6826	PATH 4	A Coruña	Betanzos	62	MALE	YES	NO	YES	NO	NO	NO	NO	4. VERY HIGH	2. AVERAGE	2. NO	1. YES	2. AVERAGE	3. HIGH
385	7602	PATH 4	Alicante	Benejúzar	66	FEMALE	YES	NO	YES	YES	NO	NO	NO	1. LOW	1. LOW	2. NO	2. NO	2. AVERAGE	2. AVERAGE
386	6329	PATH 4	Vizcaya	Portugalete	61	FEMALE	YES	YES	YES	YES	YES	NO	NO	1. LOW	3. HIGH	2. NO	2. NO	1. LOW	1. LOW
387	6341	PATH 4	Barcelona	Barcelona	70	FEMALE	YES	NO	NO	YES	NO	NO	NO	2. AVERAGE	2. AVERAGE	1. YES	3. SOMETIMES	2. AVERAGE	2. AVERAGE
388	6389	PATH 4	Alicante	Elche/elx	72	MALE	YES	NO	YES	YES	NO	NO	NO	2. AVERAGE	2. AVERAGE	2. NO	2. NO	2. AVERAGE	2. AVERAGE
389	6900	PATH 4	Barcelona	Calaf	73	MALE	NO	NO	YES	YES	YES	NO	NO	1. LOW	1. LOW	2. NO	2. NO	1. LOW	1. LOW
390	6953	PATH 4	Vizcaya	Getxo	64	FEMALE	YES	NO	YES	YES	YES	NO	NO	2. AVERAGE	2. AVERAGE	2. NO	2. NO	2. AVERAGE	2. AVERAGE
391	7461	PATH 4	Valencia	Valencia	61	FEMALE	NO	YES	NO	NO	NO	NO	NO	1. LOW	4. VERY HIGH	2. NO	2. NO	1. LOW	1. LOW
392	7594	PATH 4	Girona	Calonge	71	MALE	YES	NO	YES	YES	NO	NO	NO	3. HIGH	2. AVERAGE	1. YES	1. YES	2. AVERAGE	2. AVERAGE
393	5729	PATH 4	Barcelona	L'hospitalet De Llobregat	69	FEMALE	YES	NO	NO	YES	YES	NO	NO	1. LOW	1. LOW	1. YES	2. NO	2. AVERAGE	2. AVERAGE
394	6927	PATH 4	Barcelona	Vilafranca Del Penedes	73	MALE	YES	YES	NO	NO	NO	NO	NO	1. LOW	1. LOW	1. YES	1. YES	1. LOW	1. LOW
395	6947	PATH 4	Huelva	Huelva	63	FEMALE	YES	YES	YES	YES	YES	NO	NO	2. AVERAGE	2. AVERAGE	1. YES	1. YES	2. AVERAGE	2. AVERAGE
396	5823	PATH 4	Barcelona	Barcelona	72	MALE	YES	YES	YES	YES	YES	NO	NO	2. AVERAGE	1. LOW	1. YES	1. YES	1. LOW	1. LOW
397	7659	PATH 4	Valencia	Vilamarxant	66	FEMALE	YES	NO	YES	NO	NO	NO	NO	2. AVERAGE	1. LOW	2. NO	2. NO	1. LOW	2. AVERAGE
398	7666	PATH 4	Alicante	Alicante/alacant	66	FEMALE	YES	YES	YES	NO	YES	NO	NO	2. AVERAGE	3. HIGH	1. YES	3. SOMETIMES	3. HIGH	3. HIGH
399	9556	PATH 4	Málaga	Marbella	66	FEMALE	YES	YES	YES	YES	YES	NO	NO	2. AVERAGE	1. LOW	1. YES	1. YES	1. LOW	1. LOW
400	9620	PATH 4	Sevilla	Carmona	61	FEMALE	YES	NO	YES	YES	NO	NO	NO	2. AVERAGE	1. LOW	2. NO	2. NO	1. LOW	1. LOW
401	9641	PATH 4	Almería	Almería	76	FEMALE	YES	YES	YES	NO	YES	NO	NO	1. LOW	1. LOW	2. NO	2. NO	1. LOW	1. LOW
402	9645	PATH 4	Granada	Granada	77	MALE	YES	YES	YES	YES	NO	NO	NO	2. AVERAGE	1. LOW	2. NO	2. NO	1. LOW	1. LOW
403	9650	PATH 4	Granada	Ácula	76	MALE	YES	NO	NO	YES	NO	NO	NO	3. HIGH	1. LOW	1. YES	1. YES	2. AVERAGE	2. AVERAGE
404	9072	PATH 4	Cáceres	Plasencia	74	MALE	YES	YES	YES	NO	NO	NO	NO	1. LOW	1. LOW	2. NO	1. YES	3. HIGH	4. VERY HIGH
405	9698	PATH 4	Sevilla	Alcalá De Guadaira	63	MALE	YES	NO	YES	YES	YES	NO	NO	2. AVERAGE	1. LOW	1. YES	1. YES	2. AVERAGE	2. AVERAGE
